# Supplementary material for: Can neoadjuvant chemoradiotherapy be omitted in cT2N+ and cT3 mid-rectal cancer: Protocol for a prospective, observational, cohort study (CANO)
Source: PLoS One. 2025 Nov 5;20(11):e0321819. doi: 10.1371/journal.pone.0321819 (PMC12588449; doi:10.1371/journal.pone.0321819)
Supplement: S2 File — (XLSX) [file pone.0321819.s002.xlsx]

## Sheet: Sayfa1
Anonymized patient number (in numerical order)	Cinsiyeti	Boy (kg)	Kilo (kg)	Vücut kitle indeksi (otomatik hesaplanacak)	Hastanın başvuru şikayeti (birden fazla seçenek işaretelenebilir)	Eşlik eden hastalık	Sigara kullanımı	ASA skoru	Ailede kolorektal kanser varlığı	Preoperatif değişkenler	Tanı anı MSI bakıldı mı?	Tanı anı onkomarker	Tanı anı MRG ile lokal evreleme	Hasta GRUBU	Uygulanan neoadjuvan tedavi türü	Neoadjuvan KT rejimi	Neoadjuvan tedavi bittikten sonra MRG ile yanıt değerlendirimesi	Planlanan Neoadjuvan tedavi tamalandı mı?	Ameliyat değişkenleri ve perioperatif dönem	Ameliyatın gerçekleştirilme şekli	Mezorektal eksizyon türü	Pelvik Lateral Lenf Nodu disseksiyonu	Ameliyat sırasında tümör dışında girişimde bulunuldu mu?	Anastomoz gerçekleştirme tekniği	Anastomoz konfigürasyonu	Anastomoz kontrolu	ICG kullanımı	Saptırıcı stoma	Ameliyat sırasında gelişen komplikasyon türü	Spesmenin çıkarıldığı insizyon	Ameliyat süresi (dk)	Ameliyattaki tahmini kanama miktarı (ml)	Ameliyat sırasında eritrosit süspansiyonu replasman miktarı	Tümör invazyonu nedeniyle ek organ rezeksiyonu yapıldı mı?	Post-op Yoğun Bakım	Post-operatif erken dönem komplikasyonlar (birden fazla)	Ameliyat sonrası hastanede kalış süresi (gün)	Patolojik değişkenler	Tümörün histolojik tipi	Tümör diferansiasyon derecesi	Mezorektal eksizyon bütünlük derecesi	Piyeste çıkarılan lenf nodu sayısı	Piyeste çıkarılan Lateral Pelvil Lenf Nodu Sayısı	pT evresi	Lenfatik invazyon	Vasküler (venöz) invazyon	Perinöral invazyon	Tümör Budding (TB)	Tümör perforasyonu
					İnsidental	Yok	Yok	ASA 1 (Sağlıklı birey)	Yok		yok	yok	T evresi	Cerrahi grubu	Kısa dönem RT + KT	Oral Capecitabine	Yok	Evet		Açık	PME (Parsiyel mezorektal eksizyon)	Yok	Yok	Elle	Uç-uca	Yok	Yok	Yok	Yok	Pfannenstiel			Yok	Yok	Yok	Yok			Adenokarsinom	İyi	İntakt (Tam)	Toplam lenf nodu sayısı (rakam)	Toplam lateral plevik lenf nodu sayısı (rakam)	T0	Yok	Yok	Yok	Yok	Yok
					Gaitada Gizli Kan pozitifliği	Var	Var	ASA 2 (Hafif sistemik hastalık)	Var		var	Var	2	Neoadjuvan grubu	Uzun Dönem RT + KT	5-FU + Leucovorin	Var	Hayır (nedeni açıklayınız)		Laparoskopik	TME (Total mezorektal eksizyon)	Var	Var (Açıklayınız)	Stapler	Yan-uç	Hava-kaçak testi	Var	İleostomi	Var (birden fazla işaretlenebilir)	Orta hat			Var	Var (Açıklayınız)	Var	Var (birden fazal işaretlenebilir)			Müsinöz komponentli adenokarsinom	Orta	İntramezorektal plan (Tama yakın)	Metastaik lenf nodu sayısı(rakam)	Metastatik lateral plevik lenf nodu sayısı (rakam)	T1	Var	Var	Var	Var	Var
					Tarama kolonoskopisi	Hipertansiyon	Eski içici	ASA 3 (Ciddi sistemik hastalık)	1. derece yakını		MSI (mikrosatellit instabilite )	CEA (ondalık rakam)	3		Uzun Dönem KRT + konsolidaston KT	FOLFOX	T evresi			Açığa dönüş oldu					Koloplasti	Endoskopik		Kolostomi	Presakral kanama	Stoma site			rakam		rakam/gün)	İdrar retansiyonu			Taşlı yüzük hücreli adenokarsinom	Kötü	İnkomplet			T2				BD1
					Karın ağrısı	Diabetes mellitus		ASA 4 (Yaşamı tehdit eden ciddi sistemik hastalık)	rakam		MSS (mikrasatellit stabilite)	Ca 19-9 (ondalık rakam)	N evresi		Kısa Dönem KRT + konsolidasyon KT	CAPOX	T0			Teknik nedenler					Kolonik Poş				Üreter yaralanması	NOSES						Clavien-Dindo grade (1-5 arası rakam)			Medüller karsinom	Undifferansiye	Belirtilmemiş			T3				BD2
					Kanama	Koroner arter hastalığı		ASA 5	Diğer akraba				N0		İndüksiyon KT + Uzun dönem KRT	Xelox	T1			Eksplorasyon güçlüğü									Mesane yaralanması	Transanal						Cerrahi alan enfeksiyonu			Nöroendokrin komponentli adenokarsinom					T4a				BD3
					Anemi	Kronik obstrüktif akciğer hastalığı			rakam				N+		İndüksiyon KT + kısa Dönem KRT	FOLFIRINOX	T2			Adezyonlar									Dalak Yaralanması	Transvajinal						Clavien-Dindo grade (1-5 arası rakam)			Tümör yok					T4b
					Kabızlık	Serebrovasküler hastalık							EMVİ (ekstramural venöz invazyon)		İndüksiyon KT + Uzun dönem KRT + KT	FOLFOXIRI	T3			Dilate anslar									Pankreas yaralanması							Batın içi apse			Diğer
					Bağırsak alışkanlıklarında değişiklik	Malignite							yok		İndüksiyon KT + Kısa dönem KRT + KT	Diğer	T4a			Tümör perforasyonu									Kolon yaralanması							Clavien-Dindo grade (1-5 arası rakam)
					Tenezm	Otoimmün hastalık							var		Sadece KT		T4b			T4 tümör									İnce bağırsak yaralanması							Eviserasyon
					Diğer	Kronik böbrek hastalığı							Lateral Pelvik Lenf Nodu		Diğer (açıklayınız)		N evresi			Diğer (açıklayınız)									Prostat yaralanması							Anastomoz kaçağı***
						Konjestif kalp yetmezliği							yok				N0			Robotik									İliak damar yaralanması							Clavien-Dindo grade (1-5 arası rakam)
						Prostat ca							var				N+			Açığa dönüş oldu									Otonom sinir yaralanması							Anastomoz kaçağı yaklaşımı (birden fazla işaretlenebilir)
						Benign prostat hipertrofisi							<7mm				Çevresel radiyal sınır			Teknik nedenler									Proksimal kolon iskemisi							Medikal tedavi
						Diğer (açıklayınız)							>7mm				negatif			Eksplorasyon güçlüğü									Diğer (açıklayınız)							Transanal drenaj
																	pozitif			Adezyonlar																Perkütan drenaj
																	Ekstramural venöz invazyon			Dilate anslar																Endoskopik girişim
																	Yok			Tümör perforasyonu																Endosponge
																	Var			T4 tümör																Saptırıcı stoma açılması
																	Lareral pelvik lenf nodu			Diğer (açıklayınız)																Hartmnan
																	Yok			Laparoskopiye dönüş oldu																Diğer (açıklayınız)
																	Regrese			Teknik nedenler																Mekanik intestinal obstrüksiyon
																	Var			Eksplorasyon güçlüğü																Clavien-Dindo grade (1-5 arası rakam)
																	MRG-TRG (tümör regresyon derecesi)			Adezyonlar																İdrar Yolu enfeksiyonu
																	TRG 1			Dilate anslar																Clavien-Dindo grade (1-5 arası rakam)
																	TRG 2			Tümör perforasyonu																Pulmoner enfeksiyon
																	TRG 3			T4 tümör																Clavien-Dindo grade (1-5 arası rakam)
																				Diğer (açıklayınız)																Böbrel Fonksiyon Boz.
																																				Clavien-Dindo grade (1-5 arası rakam)
																																				Pulmoner emboli
																																				Clavien-Dindo grade (1-5 arası rakam)
																																				Myokard infarktüsü
																																				Clavien-Dindo grade (1-5 arası rakam)
																																				Serabrovasküler Hastalık
																																				Clavien-Dindo grade (1-5 arası rakam)
																																				Pankreatik fistül
																																				Clavien-Dindo grade (1-5 arası rakam)
																																				İdrar fistülü
																																				Clavien-Dindo grade (1-5 arası rakam)
																																				Diğer (açıklayıız)
																																				Clavien-Dindo grade (1-5 arası rakam)
[truncated: 10 more columns]
